# Supplementary material for: Microelectrode Sensor for Real-Time Measurements of Nitrite in the Living Brain, in the Presence of Ascorbate
Source: Biosensors (Basel). 2021 Aug 17;11(8):277. doi: 10.3390/bios11080277 (PMC8394717; doi:10.3390/bios11080277)
Supplement: Supplementary file 1 [file biosensors-11-00277-s001.zip]

Archive with 1 entries (1 files):
- biosensors-1312192-supplementary.pdf
